# Supplementary material for: Tea Consumption and New-Onset Acute Kidney Injury: The Effects of Milk or Sweeteners Addition and Caffeine/Coffee
Source: Nutrients. 2023 May 5;15(9):2201. doi: 10.3390/nu15092201 (PMC10180691; doi:10.3390/nu15092201)
Supplement: Supplementary file 1 [file nutrients-15-02201-s001.zip]

Archive with 1 entries (1 files):
- nutrients-2339648-supplementary.pdf
